# Supplementary material for: Innovative Solid Lipid Nanoparticle-Enriched Hydrogels for Enhanced Topical Delivery of L-Glutathione: A Novel Approach to Anti-Ageing
Source: Pharmaceutics. 2024 Dec 24;17(1):4. doi: 10.3390/pharmaceutics17010004 (PMC11768106; doi:10.3390/pharmaceutics17010004)
Supplement: Supplementary file 1 [file pharmaceutics-17-00004-s001.zip]

Archive with 1 entries (1 files):
- pharmaceutics-3382448-supplementary.pdf
